# Supplementary material for: Mitochondrial DNA methylation is a predictor of immunotherapy response and prognosis in breast cancer: scRNA-seq and bulk-seq data insights
Source: Front Immunol. 2023 Jun 29;14:1219652. doi: 10.3389/fimmu.2023.1219652 (PMC10339346; doi:10.3389/fimmu.2023.1219652)
Supplement: Supplementary file 4 [file DataSheet_1.csv]

	ID	Coef	HR	z	Pvalue	Lower	Upper
1	ARID1B	0.193387034339421	1.38781050195978	2.03993873800194	0.0413564278191877	1.0129312771027	1.90143007022043
2	B3GNT2	0.148488359684736	1.33413034323069	2.12014038838579	0.0339942077935676	1.02201840468867	1.74155745587676
3	MPHOSPH10	0.343011850022524	1.82084241440106	3.19461168995547	0.00140019094318759	1.26063565989269	2.62999628168865
4	NCAPD3	0.182990630854578	1.42101982639388	2.93421081208521	0.0033439700203213	1.12374524172645	1.79693517002321
5	RABGAP1	0.128213975935821	1.43254124846685	2.31451445625952	0.0206395192071828	1.05660674275432	1.94223105486665
6	RBM41	0.0816554989511298	1.30710610879611	2.00233999416357	0.0452481773747228	1.00568393983828	1.69887010418686
7	RBMXL1	-0.878382334639283	0.747703135341604	-2.19174844015555	0.028397675931237	0.576516773066928	0.969720231426404
8	SLBP	0.05179972253107	1.39466262170054	2.24126205507819	0.0250091053111883	1.04263463728382	1.86554691242159
9	TMEM167A	0.309837583430134	1.53760297418389	2.7662224022104	0.00567098442440237	1.13359688198774	2.08559404474854
10	TMEM67	0.0212886010612545	1.27238792126499	2.05754001892559	0.0396343095621099	1.01148964048078	1.60058092281748
11	TUBGCP5	0.038363147265685	1.37347983629583	2.04890003133459	0.0404718912855683	1.01387033138624	1.86063917871224
